# Supplementary material for: New records of moth flies (Diptera, Psychodidae) for the Dutch Fauna
Source: Biodivers Data J. 2023 Sep 18;11:e108636. doi: 10.3897/BDJ.11.e108636 (PMC10520726; doi:10.3897/BDJ.11.e108636)
Supplement: XML Treatment for Panimerus albifacies [file BDJ.11.e108636-treatment1.xml]

<!DOCTYPE tp:taxon-treatment
  PUBLIC "-//TaxonX//DTD Taxonomic Treatment Publishing DTD v0 20100105//EN" "tax-treatment-NSO.dtd">
<tp:taxon-treatment xmlns:tp="http://www.plazi.org/taxpub"><tp:treatment-meta><mixed-citation publication-type="journal"><person-group><name><surname>Jaume-Schinkel</surname><given-names>Santiago</given-names></name><name><surname>Kvifte</surname><given-names>Gunnar Mikalsen</given-names></name><name><surname>Njunjić</surname><given-names>Iva</given-names></name><name><surname>Schilthuizen</surname><given-names>Menno</given-names></name></person-group><article-title>New records of moth flies (<tp:taxon-name><tp:taxon-name-part taxon-name-part-type="order">Diptera</tp:taxon-name-part></tp:taxon-name>, <tp:taxon-name><tp:taxon-name-part taxon-name-part-type="family">Psychodidae</tp:taxon-name-part></tp:taxon-name>) for the Dutch Fauna</article-title><source>Biodivers Data J</source><day>18</day><month>09</month><year>2023</year><volume>11</volume><pub-id pub-id-type="doi">10.3897/BDJ.11.e108636</pub-id></mixed-citation></tp:treatment-meta><tp:nomenclature><tp:taxon-name>
            <object-id xmlns:xlink="http://www.w3.org/1999/xlink" content-type="arpha" xlink:type="simple">D3434509-AFC8-5159-8C97-52026648CD69</object-id>
            <tp:taxon-name-part taxon-name-part-type="genus">Panimerus</tp:taxon-name-part>
            <tp:taxon-name-part taxon-name-part-type="species">albifacies</tp:taxon-name-part>
          </tp:taxon-name><tp:taxon-authority>(Tonnoir, 1919)</tp:taxon-authority><tp:nomenclature-citation-list><tp:nomenclature-citation><tp:taxon-name>
                <tp:taxon-name-part taxon-name-part-type="genus" reg="Pericoma">Pericoma</tp:taxon-name-part>
                <tp:taxon-name-part taxon-name-part-type="species" reg="albifacies">albifacies</tp:taxon-name-part>
              </tp:taxon-name><comment> Tonnoir, 1919. <xref ref-type="bibr" rid="B9946623">Tonnoir (1919)</xref>: 12. TL. Belgium, Brussels.</comment></tp:nomenclature-citation><tp:nomenclature-citation><tp:taxon-name>
                <tp:taxon-name-part taxon-name-part-type="genus" reg="Telmatoscopus">Telmatoscopus</tp:taxon-name-part>
                <tp:taxon-name-part taxon-name-part-type="species" reg="albifacies">albifacies</tp:taxon-name-part>
              </tp:taxon-name><comment> Tonnoir: <xref ref-type="bibr" rid="B9946696">Freeman (1950)</xref>: 86, <xref ref-type="bibr" rid="B9946737">Jung (1956)</xref>: 181, <xref ref-type="bibr" rid="B9946810">Duckhouse (1962)</xref>: 419, <xref ref-type="bibr" rid="B9946858">Vaillant (1972)</xref>: 69, <xref ref-type="bibr" rid="B9947045">Withers (1989)</xref>: 32</comment></tp:nomenclature-citation><tp:nomenclature-citation><tp:taxon-name><tp:taxon-name-part taxon-name-part-type="genus" reg="Telmatoscopus">Telmatoscopus</tp:taxon-name-part> (<tp:taxon-name-part taxon-name-part-type="subgenus" reg="Panimerus">Panimerus</tp:taxon-name-part>) <tp:taxon-name-part taxon-name-part-type="species" reg="albifacies">albifacies</tp:taxon-name-part></tp:taxon-name><comment> Tonnoir: <xref ref-type="bibr" rid="B9947072">Tonnoir (1940)</xref>: 22, <xref ref-type="bibr" rid="B9947269">Vaillant (1961)</xref>: 135.</comment></tp:nomenclature-citation><tp:nomenclature-citation><tp:taxon-name>
                <tp:taxon-name-part taxon-name-part-type="genus" reg="Panimerus">Panimerus</tp:taxon-name-part>
                <tp:taxon-name-part taxon-name-part-type="species" reg="albifacies">albifacies</tp:taxon-name-part>
              </tp:taxon-name><comment> Tonnoir: <xref ref-type="bibr" rid="B9944065">Krek (1999)</xref>: 152.</comment></tp:nomenclature-citation></tp:nomenclature-citation-list></tp:nomenclature><tp:treatment-sec sec-type="Description"><title>Description</title><sec sec-type="Figures"><title>Figures</title><p>Fig. <xref ref-type="fig" rid="F9953298">1</xref> A-C</p></sec><sec sec-type="Examined Material"><title>Examined Material</title><p>1 ♀. The Netherlands, Amsterdam, Vondelpark <named-content xmlns:xlink="http://www.w3.org/1999/xlink" content-type="dwc:verbatimCoordinates" xlink:type="simple">52.3578°N, 4.8671°E</named-content>. 19.VII.2019-27.VII.2019. Leg. Taxon Expeditions Team, ZFMK-TIS-2638055 (<ext-link xmlns:xlink="http://www.w3.org/1999/xlink" ext-link-type="uri" xlink:href="https://www.ncbi.nlm.nih.gov/nuccore/OR139013" xlink:type="simple">OR139013</ext-link>) [ZFMK] ; 1 ♂ same data as preceding, except 3.VI.2019-12.VI.2019. Leg. van der Meer, Marrit, ZFMK-TIS-2638076 (<ext-link xmlns:xlink="http://www.w3.org/1999/xlink" ext-link-type="uri" xlink:href="https://www.ncbi.nlm.nih.gov/nuccore/OR139014" xlink:type="simple">OR139014</ext-link>) [ZFMK] ; 2 ♂♂ same data as preceding, except 21.VI.2019-25.VI.2019. ZFMK-TIS-2638086 (<ext-link xmlns:xlink="http://www.w3.org/1999/xlink" ext-link-type="uri" xlink:href="https://www.ncbi.nlm.nih.gov/nuccore/OR139004" xlink:type="simple">OR139004</ext-link>), ZFMK-TIS-2638094 (<ext-link xmlns:xlink="http://www.w3.org/1999/xlink" ext-link-type="uri" xlink:href="https://www.ncbi.nlm.nih.gov/nuccore/OR139007" xlink:type="simple">OR139007</ext-link>) [TXEX].</p></sec><sec sec-type="Diagnosis"><title>Diagnosis</title><p>Females of <italic><tp:taxon-name><tp:taxon-name-part taxon-name-part-type="genus" reg="Panimerus">P.</tp:taxon-name-part><tp:taxon-name-part taxon-name-part-type="species" reg="albifacies">albifacies</tp:taxon-name-part></tp:taxon-name></italic> can be easily differentiated from the known females of the genus by the shape of sternite 8 and the shape of the genital chamber Fig. <xref ref-type="fig" rid="F9953298">1</xref> (A-C). Males can be easily differentiated from other males of the genus by the presence of 9 apical tenacula in the surstyli (8, 9 or more than 20 in other species), the hypandrium setose and by the ejaculatory apodeme angular laterally and rounded anteriorly (as in <xref ref-type="bibr" rid="B9946858">Vaillant (1972)</xref>: plate IX).</p></sec><sec sec-type="Female redescription"><title>Female redescription</title><p>Sternite 8 (subgenital plate) is wider than its length, with the anterior margin being 2.5 times wider than the posterior margin, it is covered in small setae with a few scattered larger setae on the dorsal surface, two lateral concavities right before the posterior margin, forming two lobes separated by a concavity in the posterior margin. The cerci are longer than sternite 8. The genital chamber is symmetrical as in Fig. <xref ref-type="fig" rid="F9953298">1</xref>A-C.</p><p>Based on the male description by <xref ref-type="bibr" rid="B9946623">Tonnoir (1919)</xref> and <xref ref-type="bibr" rid="B9946737">Jung (1956)</xref>, the female is similar to the male, except the eye bridge is separated by eight facet diameters; the head is without corniculi; the pedicel is symmetrical; the flagellomeres are smaller than those of the male; apical antennal flagellomeres are absent in examined material.</p></sec><sec sec-type="Genetics"><title>Genetics</title><p>four specimens were successfully sequenced: ZFMK-TIS-2638055 (<ext-link xmlns:xlink="http://www.w3.org/1999/xlink" ext-link-type="uri" xlink:href="https://www.ncbi.nlm.nih.gov/nuccore/OR139013" xlink:type="simple">OR139013</ext-link>), ZFMK-TIS-2638076 (<ext-link xmlns:xlink="http://www.w3.org/1999/xlink" ext-link-type="uri" xlink:href="https://www.ncbi.nlm.nih.gov/nuccore/OR139014" xlink:type="simple">OR139014</ext-link>), ZFMK-TIS-2638086 (<ext-link xmlns:xlink="http://www.w3.org/1999/xlink" ext-link-type="uri" xlink:href="https://www.ncbi.nlm.nih.gov/nuccore/OR139004" xlink:type="simple">OR139004</ext-link>) and ZFMK-TIS-2638094 (<ext-link xmlns:xlink="http://www.w3.org/1999/xlink" ext-link-type="uri" xlink:href="https://www.ncbi.nlm.nih.gov/nuccore/OR139007" xlink:type="simple">OR139007</ext-link>). The maximum intraspecific uncorrected pairwise distance for COI sequences was 0.31% or 1 bp.</p></sec></tp:treatment-sec><tp:treatment-sec sec-type="Distribution"><title>Distribution</title><p>Belgium, Bosnia, Czech Republic, Denmark, Estonia, Finland, France, Germany, Hungary, Ireland, Lithuania, Romania, Switzerland, The Netherlands and Turkey (<xref ref-type="bibr" rid="B9946858">Vaillant 1972</xref>, <xref ref-type="bibr" rid="B9944035">Krek 1972</xref>, <xref ref-type="bibr" rid="B9944155">Salmela and Piirainen 2005</xref>, <xref ref-type="bibr" rid="B9943830">Bernotienė and Rimšaitė 2009</xref>, <xref ref-type="bibr" rid="B9943976">Ježek 2009</xref>, <xref ref-type="bibr" rid="B9944220">Wagner 2013</xref>, <xref ref-type="bibr" rid="B9944250">Wagner et al. 2013</xref>, <xref ref-type="bibr" rid="B9944015">Ježek et al. 2021</xref>).</p></tp:treatment-sec><tp:treatment-sec sec-type="Notes"><title>Notes</title><p><xref ref-type="bibr" rid="B9946623">Tonnoir (1919)</xref> stated that the female of <italic><tp:taxon-name><tp:taxon-name-part taxon-name-part-type="genus" reg="Panimerus">P.</tp:taxon-name-part><tp:taxon-name-part taxon-name-part-type="species" reg="albifacies">albifacies</tp:taxon-name-part></tp:taxon-name></italic> (Tonnoir, 1919) differs from the female of <italic><tp:taxon-name><tp:taxon-name-part taxon-name-part-type="genus" reg="Panimerus">P.</tp:taxon-name-part><tp:taxon-name-part taxon-name-part-type="species" reg="goetghebueri">goetghebueri</tp:taxon-name-part></tp:taxon-name></italic> by the colouration of the setae on the thorax, head and the base of the antennae (with white spots in <italic><tp:taxon-name><tp:taxon-name-part taxon-name-part-type="genus" reg="Panimerus">P.</tp:taxon-name-part><tp:taxon-name-part taxon-name-part-type="species" reg="albifacies">albifacies</tp:taxon-name-part></tp:taxon-name></italic> and mainly black in <italic><tp:taxon-name><tp:taxon-name-part taxon-name-part-type="genus" reg="Panimerus">P.</tp:taxon-name-part><tp:taxon-name-part taxon-name-part-type="species" reg="goetghebueri">goetghebueri</tp:taxon-name-part></tp:taxon-name></italic>). However, <xref ref-type="bibr" rid="B9946696">Freeman (1950)</xref> stated that the female of <italic><tp:taxon-name><tp:taxon-name-part taxon-name-part-type="genus" reg="Panimerus">P.</tp:taxon-name-part><tp:taxon-name-part taxon-name-part-type="species" reg="notabilis">notabilis</tp:taxon-name-part></tp:taxon-name></italic> is indistinguishable from those of <italic><tp:taxon-name><tp:taxon-name-part taxon-name-part-type="genus" reg="Panimerus">P.</tp:taxon-name-part><tp:taxon-name-part taxon-name-part-type="species" reg="albifacies">albifacies</tp:taxon-name-part></tp:taxon-name></italic> and <italic><tp:taxon-name><tp:taxon-name-part taxon-name-part-type="genus" reg="Panimerus">P.</tp:taxon-name-part><tp:taxon-name-part taxon-name-part-type="species" reg="goetghebueri">goetghebueri</tp:taxon-name-part></tp:taxon-name></italic>. Later, <xref ref-type="bibr" rid="B9946737">Jung (1956)</xref> provided a diagnosis and an illustration of the female of <italic><tp:taxon-name><tp:taxon-name-part taxon-name-part-type="genus" reg="Panimerus">P.</tp:taxon-name-part><tp:taxon-name-part taxon-name-part-type="species" reg="albifacies">albifacies</tp:taxon-name-part></tp:taxon-name></italic> (<xref ref-type="bibr" rid="B9946737">Jung 1956</xref>: fig. 238). Based on the published female diagnosis, the drawings provided by <xref ref-type="bibr" rid="B9946737">Jung (1956)</xref> and the re-descriptions and figures herein, the females of <italic><tp:taxon-name><tp:taxon-name-part taxon-name-part-type="genus" reg="Panimerus">P.</tp:taxon-name-part><tp:taxon-name-part taxon-name-part-type="species" reg="albifacies">albifacies</tp:taxon-name-part></tp:taxon-name></italic> and <italic><tp:taxon-name><tp:taxon-name-part taxon-name-part-type="genus" reg="Panimerus">P.</tp:taxon-name-part><tp:taxon-name-part taxon-name-part-type="species" reg="goetghebueri">goetghebueri</tp:taxon-name-part></tp:taxon-name></italic> can be differentiated by the shape of sternite 8 (anterior margin being 2.5 times wider than the posterior margin in <italic><tp:taxon-name><tp:taxon-name-part taxon-name-part-type="genus" reg="Panimerus">P.</tp:taxon-name-part><tp:taxon-name-part taxon-name-part-type="species" reg="albifacies">albifacies</tp:taxon-name-part></tp:taxon-name></italic> and anterior margin 4 times wider than posterior in <italic><tp:taxon-name><tp:taxon-name-part taxon-name-part-type="genus" reg="Panimerus">P.</tp:taxon-name-part><tp:taxon-name-part taxon-name-part-type="species" reg="goetghebueri">goetghebueri</tp:taxon-name-part></tp:taxon-name></italic>); the shape of the genital chamber (<italic><tp:taxon-name><tp:taxon-name-part taxon-name-part-type="genus" reg="Panimerus">P.</tp:taxon-name-part><tp:taxon-name-part taxon-name-part-type="species" reg="albifacies">albifacies</tp:taxon-name-part></tp:taxon-name></italic>, Fig. <xref ref-type="fig" rid="F9953298">1</xref> A-C and <italic><tp:taxon-name><tp:taxon-name-part taxon-name-part-type="genus" reg="Panimerus">P.</tp:taxon-name-part><tp:taxon-name-part taxon-name-part-type="species" reg="goetghebueri">goetghebueri</tp:taxon-name-part></tp:taxon-name></italic>, Fig. <xref ref-type="fig" rid="F9953298">1</xref> D–E). However, there is still a large gap when it comes to the description of females of the genus <italic><tp:taxon-name><tp:taxon-name-part taxon-name-part-type="genus" reg="Panimerus">Panimerus</tp:taxon-name-part></tp:taxon-name></italic> and further studies could provide better diagnostic characters to easily differentiate the female specimens. Meanwhile, COI barcodes can be useful when it comes to delimiting undescribed females and associating them with previously described and barcoded male specimens.</p><p><xref ref-type="bibr" rid="B9946858">Vaillant (1972)</xref> female diagnosis refers to the female description of <xref ref-type="bibr" rid="B9946623">Tonnoir (1919)</xref>.</p></tp:treatment-sec><tp:treatment-sec><!--Section generated to contain objects referenced in tp:taxon-treatment.--><fig id="F9953298" position="float" orientation="portrait"><object-id xmlns:xlink="http://www.w3.org/1999/xlink" content-type="arpha" xlink:type="simple">9944299B-7ED8-503F-9655-A552AC447EFD</object-id><object-id xmlns:xlink="http://www.w3.org/1999/xlink" content-type="doi" xlink:type="simple">10.3897/BDJ.11.e108636.figure1</object-id><label>Figure 1.</label><caption><p><bold>Figure 1. A-C</bold> <italic><tp:taxon-name><tp:taxon-name-part taxon-name-part-type="genus" reg="Panimerus">Panimerus</tp:taxon-name-part><tp:taxon-name-part taxon-name-part-type="species" reg="albifacies">albifacies</tp:taxon-name-part></tp:taxon-name></italic> female: <bold>A</bold>. Genitalia, <bold>B</bold>. Subgenital plate, <bold>C.</bold> Genital chamber. <bold>D-F</bold> <italic><tp:taxon-name><tp:taxon-name-part taxon-name-part-type="genus" reg="Panimerus">Panimerus</tp:taxon-name-part><tp:taxon-name-part taxon-name-part-type="species" reg="goetghebueri">goetghebueri</tp:taxon-name-part></tp:taxon-name></italic> female: <bold>D.</bold> Genitalia, <bold>E.</bold> Subgenital plate, <bold>F.</bold> Genital chamber. All scale bars equal 0.10 millimetres.</p></caption><graphic xmlns:xlink="http://www.w3.org/1999/xlink" xlink:href="bdj-11-e108636-g001.jpg" position="float" id="oo_868379.jpg" orientation="portrait" xlink:type="simple"><uri content-type="original_file" xlink:type="simple">https://binary.pensoft.net/fig/868379</uri></graphic></fig></tp:treatment-sec><ref-list><ref id="B9946623"><element-citation xmlns:xlink="http://www.w3.org/1999/xlink" publication-type="article" xlink:type="simple"><person-group person-group-type="author"><name name-style="western"><surname>Tonnoir</surname><given-names>A. L.</given-names></name></person-group><year>1919</year><article-title>Contribution à l'étude des <tp:taxon-name><tp:taxon-name-part taxon-name-part-type="family">Psychodidae</tp:taxon-name-part></tp:taxon-name> de Belgique I.</article-title><source>Bulletin et Annales de la Société Entomologique de Belgique</source><volume>59</volume><fpage>8</fpage><lpage>17</lpage></element-citation></ref><ref id="B9946696"><element-citation xmlns:xlink="http://www.w3.org/1999/xlink" publication-type="article" xlink:type="simple"><person-group person-group-type="author"><name name-style="western"><surname>Freeman</surname><given-names>P.</given-names></name></person-group><year>1950</year><article-title>British <tp:taxon-name><tp:taxon-name-part taxon-name-part-type="family">Psychodidae</tp:taxon-name-part></tp:taxon-name></article-title><source>Handbooks for the Identification of British Insects</source><volume>9</volume><issue>2</issue><fpage>77</fpage><lpage>96</lpage></element-citation></ref><ref id="B9946737"><element-citation xmlns:xlink="http://www.w3.org/1999/xlink" publication-type="article" xlink:type="simple"><person-group person-group-type="author"><name name-style="western"><surname>Jung</surname><given-names>H. F.</given-names></name></person-group><year>1956</year><article-title>Beiträge zur Biologie, Morphologie und Systematik der Europäischen Psychodiden (<tp:taxon-name><tp:taxon-name-part taxon-name-part-type="order">Diptera</tp:taxon-name-part></tp:taxon-name></article-title><source>Deutsche entomologische Zeitschrift (Berlin), N.F</source><volume>3</volume><fpage>97</fpage><lpage>257</lpage></element-citation></ref><ref id="B9946810"><element-citation xmlns:xlink="http://www.w3.org/1999/xlink" publication-type="article" xlink:type="simple"><person-group person-group-type="author"><name name-style="western"><surname>Duckhouse</surname><given-names>D. A.</given-names></name></person-group><year>1962</year><article-title>Some British <tp:taxon-name><tp:taxon-name-part taxon-name-part-type="family">Psychodidae</tp:taxon-name-part></tp:taxon-name> (<tp:taxon-name><tp:taxon-name-part taxon-name-part-type="order">Diptera</tp:taxon-name-part></tp:taxon-name>, <tp:taxon-name><tp:taxon-name-part taxon-name-part-type="suborder">Nematocera</tp:taxon-name-part></tp:taxon-name>): Description of species and a discussion on the problem of species pairs</article-title><source>Transactions of the Royal Entomological Society of London</source><volume>114</volume><issue>3</issue><fpage>403</fpage><lpage>436</lpage><pub-id pub-id-type="doi">10.1111/j.1365-2311.1962.tb01072.x</pub-id></element-citation></ref><ref id="B9946858"><element-citation xmlns:xlink="http://www.w3.org/1999/xlink" publication-type="chapter" xlink:type="simple"><person-group person-group-type="author"><name name-style="western"><surname>Vaillant</surname><given-names>F.</given-names></name></person-group><year>1972</year><chapter-title>9d. Psychodidae–Psychodinae</chapter-title><person-group person-group-type="editor"><name name-style="western"><surname>Lindner</surname><given-names>E.</given-names></name></person-group><source>Die Fliegen der palaearktischen Region.</source><volume>291</volume><publisher-loc>Sttutgart</publisher-loc><size units="page">63</size></element-citation></ref><ref id="B9947045"><element-citation xmlns:xlink="http://www.w3.org/1999/xlink" publication-type="article" xlink:type="simple"><person-group person-group-type="author"><name name-style="western"><surname>Withers</surname><given-names>P.</given-names></name></person-group><year>1989</year><article-title>Moth flies. <tp:taxon-name><tp:taxon-name-part taxon-name-part-type="order">Diptera</tp:taxon-name-part></tp:taxon-name>: <tp:taxon-name><tp:taxon-name-part taxon-name-part-type="family">Psychodidae</tp:taxon-name-part></tp:taxon-name></article-title><source>Dipterists Digest</source><volume>4</volume><fpage>1</fpage><lpage>83</lpage></element-citation></ref><ref id="B9947072"><element-citation xmlns:xlink="http://www.w3.org/1999/xlink" publication-type="article" xlink:type="simple"><person-group person-group-type="author"><name name-style="western"><surname>Tonnoir</surname><given-names>A. L.</given-names></name></person-group><year>1940</year><article-title>A synopsis of the British <tp:taxon-name><tp:taxon-name-part taxon-name-part-type="family">Psychodidae</tp:taxon-name-part></tp:taxon-name> (Dipt.) with descriptions of new species</article-title><source>Transactions of the Society for British Entomology</source><volume>7</volume><fpage>21</fpage><lpage>64</lpage></element-citation></ref><ref id="B9947269"><element-citation xmlns:xlink="http://www.w3.org/1999/xlink" publication-type="article" xlink:type="simple"><person-group person-group-type="author"><name name-style="western"><surname>Vaillant</surname><given-names>F.</given-names></name></person-group><year>1961</year><article-title>Revision des <tp:taxon-name><tp:taxon-name-part taxon-name-part-type="family">Psychodidae</tp:taxon-name-part></tp:taxon-name> <tp:taxon-name><tp:taxon-name-part taxon-name-part-type="subfamily">Psychodinae</tp:taxon-name-part></tp:taxon-name> de France</article-title><source>Annales de la Société Entomologique de France</source><volume>130</volume><fpage>131</fpage><lpage>154</lpage></element-citation></ref><ref id="B9944065"><element-citation xmlns:xlink="http://www.w3.org/1999/xlink" publication-type="book" xlink:type="simple"><person-group person-group-type="author"><name name-style="western"><surname>Krek</surname><given-names>S.</given-names></name></person-group><year>1999</year><source><tp:taxon-name><tp:taxon-name-part taxon-name-part-type="family">Psychodidae</tp:taxon-name-part></tp:taxon-name> (<tp:taxon-name><tp:taxon-name-part taxon-name-part-type="order">Diptera</tp:taxon-name-part></tp:taxon-name> <tp:taxon-name><tp:taxon-name-part taxon-name-part-type="class">Insecta</tp:taxon-name-part></tp:taxon-name>) Balkanskog Poluotoka</source><publisher-name>Federacija Bosne i Hercegovine, Ministarstvo Obrazovanja, Nauke, Kulture i Sporta, Studentska Štamparija Univerziteta Sarajevo</publisher-name><publisher-loc>Sarajevo</publisher-loc><size units="page">417</size><comment content-type="language">Croatian</comment></element-citation></ref><ref id="B9944035"><element-citation xmlns:xlink="http://www.w3.org/1999/xlink" publication-type="article" xlink:type="simple"><person-group person-group-type="author"><name name-style="western"><surname>Krek</surname><given-names>S.</given-names></name></person-group><year>1972</year><article-title>Nouvelle Contribution A l'Étude des <tp:taxon-name><tp:taxon-name-part taxon-name-part-type="tribe">Telmatoscopini</tp:taxon-name-part></tp:taxon-name> de la Bosnie (<tp:taxon-name><tp:taxon-name-part taxon-name-part-type="order">Diptera</tp:taxon-name-part></tp:taxon-name> <tp:taxon-name><tp:taxon-name-part taxon-name-part-type="family">Psychodidae</tp:taxon-name-part></tp:taxon-name> <tp:taxon-name><tp:taxon-name-part taxon-name-part-type="subfamily">Psychodinae</tp:taxon-name-part></tp:taxon-name>)</article-title><source>Annales de la Société Entomologique de France (NS)</source><volume>8</volume><issue>1</issue><fpage>239</fpage><lpage>251</lpage><pub-id pub-id-type="doi">10.1080/21686351.1972.12278933</pub-id></element-citation></ref><ref id="B9944155"><element-citation xmlns:xlink="http://www.w3.org/1999/xlink" publication-type="article" xlink:type="simple"><person-group person-group-type="author"><name name-style="western"><surname>Salmela</surname><given-names>J.</given-names></name><name name-style="western"><surname>Piirainen</surname><given-names>T.</given-names></name></person-group><year>2005</year><article-title>Description of a new <tp:taxon-name><tp:taxon-name-part taxon-name-part-type="family">Psychodidae</tp:taxon-name-part></tp:taxon-name> (<tp:taxon-name><tp:taxon-name-part taxon-name-part-type="order">Diptera</tp:taxon-name-part></tp:taxon-name>) species from Estonia</article-title><source>Entomologica Fennica</source><volume>16</volume><issue>4</issue><fpage>301</fpage><lpage>304</lpage><pub-id pub-id-type="doi">10.33338/ef.84274</pub-id></element-citation></ref><ref id="B9943830"><element-citation xmlns:xlink="http://www.w3.org/1999/xlink" publication-type="article" xlink:type="simple"><person-group person-group-type="author"><name name-style="western"><surname>Bernotienė</surname><given-names>R</given-names></name><name name-style="western"><surname>Rimšaitė</surname><given-names>J.</given-names></name></person-group><year>2009</year><article-title>Notes on moth flies (<tp:taxon-name><tp:taxon-name-part taxon-name-part-type="order">Diptera</tp:taxon-name-part></tp:taxon-name>: <tp:taxon-name><tp:taxon-name-part taxon-name-part-type="family">Psychodidae</tp:taxon-name-part></tp:taxon-name>) inhabiting fungal fruit bodies</article-title><source>Acta Zoologica Lituanica</source><volume>19</volume><issue>1</issue><fpage>60</fpage><lpage>63</lpage><pub-id pub-id-type="doi">10.2478/v10043-009-0006-7</pub-id></element-citation></ref><ref id="B9943976"><element-citation xmlns:xlink="http://www.w3.org/1999/xlink" publication-type="article" xlink:type="simple"><person-group person-group-type="author"><name name-style="western"><surname>Ježek</surname><given-names>J.</given-names></name></person-group><year>2009</year><article-title>Further new faunistic records of moth flies (<tp:taxon-name><tp:taxon-name-part taxon-name-part-type="class">Insecta</tp:taxon-name-part></tp:taxon-name>, <tp:taxon-name><tp:taxon-name-part taxon-name-part-type="order">Diptera</tp:taxon-name-part></tp:taxon-name>, <tp:taxon-name><tp:taxon-name-part taxon-name-part-type="family">Psychodidae</tp:taxon-name-part></tp:taxon-name>) from the Czech Republic and Slovakia</article-title><source>Folia Faunistica Slovaca</source><volume>14</volume><issue>15</issue><fpage>101</fpage><lpage>105</lpage></element-citation></ref><ref id="B9944220"><element-citation xmlns:xlink="http://www.w3.org/1999/xlink" publication-type="website" xlink:type="simple"><person-group person-group-type="author"><name name-style="western"><surname>Wagner</surname><given-names>R.</given-names></name></person-group><article-title>Fauna Europaea: Psychodidae. In: Jong H de (Ed.) Fauna Europaea: Diptera Nematocera. Fauna Europaea version 2.4.</article-title><uri xlink:type="simple">www.fauna-eu.org</uri><date-in-citation content-type="access-date">2022-10-25T00:00:00+03:00</date-in-citation></element-citation></ref><ref id="B9944250"><element-citation xmlns:xlink="http://www.w3.org/1999/xlink" publication-type="article" xlink:type="simple"><person-group person-group-type="author"><name name-style="western"><surname>Wagner</surname><given-names>R.</given-names></name><name name-style="western"><surname>Koç</surname><given-names>H.</given-names></name><name name-style="western"><surname>Özgül</surname><given-names>O.</given-names></name><name name-style="western"><surname>Tonguç</surname><given-names>A.</given-names></name></person-group><year>2013</year><article-title>New moth flies (<tp:taxon-name><tp:taxon-name-part taxon-name-part-type="order">Diptera</tp:taxon-name-part></tp:taxon-name>: <tp:taxon-name><tp:taxon-name-part taxon-name-part-type="family">Psychodidae</tp:taxon-name-part></tp:taxon-name>: <tp:taxon-name><tp:taxon-name-part taxon-name-part-type="subfamily">Psychodinae</tp:taxon-name-part></tp:taxon-name>) from Turkey.</article-title><source>Zoology in the Middle East</source><volume>59</volume><issue>2</issue><fpage>152</fpage><lpage>167</lpage><pub-id pub-id-type="doi">10.1080/09397140.2013.810880</pub-id></element-citation></ref><ref id="B9944015"><element-citation xmlns:xlink="http://www.w3.org/1999/xlink" publication-type="article" xlink:type="simple"><person-group person-group-type="author"><name name-style="western"><surname>Ježek</surname><given-names>J.</given-names></name><name name-style="western"><surname>Oboňa</surname><given-names>J.</given-names></name><name name-style="western"><surname>Manko</surname><given-names>P.</given-names></name><name name-style="western"><surname>Trýzna</surname><given-names>M.</given-names></name></person-group><year>2021</year><article-title>Moth flies (<tp:taxon-name><tp:taxon-name-part taxon-name-part-type="order">Diptera</tp:taxon-name-part></tp:taxon-name>: <tp:taxon-name><tp:taxon-name-part taxon-name-part-type="family">Psychodidae</tp:taxon-name-part></tp:taxon-name>) of the northern Hercynian Mountains and adjacent localities (Czech Republic).</article-title><source>Acta Musei Silesiae, Scientiae Naturales</source><volume>70</volume><issue>2</issue><fpage>135</fpage><lpage>182</lpage><pub-id pub-id-type="doi">10.2478/cszma-2021-0011</pub-id></element-citation></ref></ref-list></tp:taxon-treatment>
