# Supplementary material for: New records of moth flies (Diptera, Psychodidae) for the Dutch Fauna
Source: Biodivers Data J. 2023 Sep 18;11:e108636. doi: 10.3897/BDJ.11.e108636 (PMC10520726; doi:10.3897/BDJ.11.e108636)
Supplement: XML Treatment for Panimerus goetghebueri [file BDJ.11.e108636-treatment2.xml]

<!DOCTYPE tp:taxon-treatment
  PUBLIC "-//TaxonX//DTD Taxonomic Treatment Publishing DTD v0 20100105//EN" "tax-treatment-NSO.dtd">
<tp:taxon-treatment xmlns:tp="http://www.plazi.org/taxpub"><tp:treatment-meta><mixed-citation publication-type="journal"><person-group><name><surname>Jaume-Schinkel</surname><given-names>Santiago</given-names></name><name><surname>Kvifte</surname><given-names>Gunnar Mikalsen</given-names></name><name><surname>Njunjić</surname><given-names>Iva</given-names></name><name><surname>Schilthuizen</surname><given-names>Menno</given-names></name></person-group><article-title>New records of moth flies (<tp:taxon-name><tp:taxon-name-part taxon-name-part-type="order">Diptera</tp:taxon-name-part></tp:taxon-name>, <tp:taxon-name><tp:taxon-name-part taxon-name-part-type="family">Psychodidae</tp:taxon-name-part></tp:taxon-name>) for the Dutch Fauna</article-title><source>Biodivers Data J</source><day>18</day><month>09</month><year>2023</year><volume>11</volume><pub-id pub-id-type="doi">10.3897/BDJ.11.e108636</pub-id></mixed-citation></tp:treatment-meta><tp:nomenclature><tp:taxon-name>
            <object-id xmlns:xlink="http://www.w3.org/1999/xlink" content-type="arpha" xlink:type="simple">6C2C1B07-416F-58AD-96D5-71EED3941F61</object-id>
            <tp:taxon-name-part taxon-name-part-type="genus">Panimerus</tp:taxon-name-part>
            <tp:taxon-name-part taxon-name-part-type="species">goetghebueri</tp:taxon-name-part>
          </tp:taxon-name><tp:taxon-authority>(Tonnoir, 1919)</tp:taxon-authority><tp:nomenclature-citation-list><tp:nomenclature-citation><tp:taxon-name>
                <tp:taxon-name-part taxon-name-part-type="genus" reg="Pericoma">Pericoma</tp:taxon-name-part>
                <tp:taxon-name-part taxon-name-part-type="species" reg="goetghebueri">goetghebueri</tp:taxon-name-part>
              </tp:taxon-name><comment> Tonnoir, 1919. <xref ref-type="bibr" rid="B9946623">Tonnoir (1919)</xref>: 138. TL: Belgium. Gand et Destelberghen</comment></tp:nomenclature-citation><tp:nomenclature-citation><tp:taxon-name>
                <tp:taxon-name-part taxon-name-part-type="genus" reg="Telmatoscopus">Telmatoscopus</tp:taxon-name-part>
                <tp:taxon-name-part taxon-name-part-type="species" reg="goetghebueri">goetghebueri</tp:taxon-name-part>
              </tp:taxon-name><comment> Tonnoir: <xref ref-type="bibr" rid="B9946696">Freeman (1950)</xref>: 86, <xref ref-type="bibr" rid="B9947045">Withers (1989)</xref>: 32.</comment></tp:nomenclature-citation><tp:nomenclature-citation><tp:taxon-name><tp:taxon-name-part taxon-name-part-type="genus" reg="Panimerus">Panimerus</tp:taxon-name-part> (<tp:taxon-name-part taxon-name-part-type="subgenus" reg="Panimerus">Panimerus</tp:taxon-name-part>) <tp:taxon-name-part taxon-name-part-type="species" reg="goetghebueri">goetghebueri</tp:taxon-name-part></tp:taxon-name><comment> Tonnoir: <xref ref-type="bibr" rid="B9946858">Vaillant (1972)</xref>: 71.</comment></tp:nomenclature-citation><tp:nomenclature-citation><tp:taxon-name>
                <tp:taxon-name-part taxon-name-part-type="genus" reg="Panimerus">Panimerus</tp:taxon-name-part>
                <tp:taxon-name-part taxon-name-part-type="species" reg="goetghebueri">goetghebueri</tp:taxon-name-part>
              </tp:taxon-name><comment> Tonnoir: <xref ref-type="bibr" rid="B9947471">Jezek (1987)</xref>: 227.</comment></tp:nomenclature-citation></tp:nomenclature-citation-list></tp:nomenclature><tp:treatment-sec sec-type="Description"><title>Description</title><sec sec-type="Figures"><title>Figures</title><p>Fig. <xref ref-type="fig" rid="F9953298">1</xref> D-F</p></sec><sec sec-type="Examined material"><title>Examined material</title><p>1 ♀. The Netherlands, Amsterdam, Vondelpark <named-content xmlns:xlink="http://www.w3.org/1999/xlink" content-type="dwc:verbatimCoordinates" xlink:type="simple">52.3578°N, 4.8671°E</named-content>. 19.VII.2019-27.VII.2019. Leg. Taxon Expeditions Team. ZFMK-TIS-2638058 (<ext-link xmlns:xlink="http://www.w3.org/1999/xlink" ext-link-type="uri" xlink:href="https://www.ncbi.nlm.nih.gov/nuccore/OR139011" xlink:type="simple">OR139011</ext-link>) [ZFMK]; 1 ♂ same data as preceding except for 3.VI.2019-12.VI.2019. Leg. Van der Meer, Marrit. ZFMK-TIS-238056 (<ext-link xmlns:xlink="http://www.w3.org/1999/xlink" ext-link-type="uri" xlink:href="https://www.ncbi.nlm.nih.gov/nuccore/OR139010" xlink:type="simple">OR139010</ext-link>) [TXEX].</p></sec></tp:treatment-sec><tp:treatment-sec sec-type="Diagnosis"><title>Diagnosis</title><p>Females of <italic><tp:taxon-name><tp:taxon-name-part taxon-name-part-type="genus" reg="Panimerus">P.</tp:taxon-name-part><tp:taxon-name-part taxon-name-part-type="species" reg="goetghebueri">goetghebueri</tp:taxon-name-part></tp:taxon-name></italic> can be easily differentiated from the known females of the genus by the shape of sternite 8 and the shape of the genital chamber (Fig. <xref ref-type="fig" rid="F9953298">1</xref> D and F). Males can be easily differentiated from other males of the genus <italic><tp:taxon-name><tp:taxon-name-part taxon-name-part-type="genus" reg="Panimerus">Panimerus</tp:taxon-name-part></tp:taxon-name></italic> by having, at most, eight tenacula on the apex of the surstyli (nine or more in other species) and the ejaculatory apodeme narrowly rod-like (smaller than other species).</p><sec sec-type="Female redescription"><title>Female redescription</title><p>Sternite 8 (subgenital plate) is wider than its length, with the anterior margin being four times wider than the posterior margin, covered in small setae with a few scattered larger setae on the dorsal surface, two lateral concavities right before the posterior margin, forming two lobes separated by a concavity in the posterior margin. Cerci are about the same length as sternite 8. The genital chamber is symmetrical as in Fig. <xref ref-type="fig" rid="F9953298">1</xref>D and F.</p><p>Based on the male description of <xref ref-type="bibr" rid="B9946623">Tonnoir (1919)</xref> and <xref ref-type="bibr" rid="B9946858">Vaillant (1972)</xref>, the female is similar to the male, except the eye bridge is separated by four facet diameters; the head is without corniculi; the pedicel is symmetrical; the flagellomeres are smaller than those of the male. In the examined material, only the first palpal segment is present; apical antennal flagellomeres are absent as well.</p></sec><sec sec-type="Genetics"><title>Genetics</title><p>Two specimens were successfully sequenced: ZFMK-TIS-2638056 (<ext-link xmlns:xlink="http://www.w3.org/1999/xlink" ext-link-type="uri" xlink:href="https://www.ncbi.nlm.nih.gov/nuccore/OR139010" xlink:type="simple">OR139010</ext-link>) and ZFMK-TIS-2638058 (<ext-link xmlns:xlink="http://www.w3.org/1999/xlink" ext-link-type="uri" xlink:href="https://www.ncbi.nlm.nih.gov/nuccore/OR139011" xlink:type="simple">OR139011</ext-link>). The maximum intraspecific uncorrected pairwise distance for COI sequences was 0.45% or 3 bp.</p></sec></tp:treatment-sec><tp:treatment-sec sec-type="Distribution"><title>Distribution</title><p>Algeria, Czech Republic, Hungary, The Netherlands, Tunisia and the UK (<xref ref-type="bibr" rid="B9943861">Ciliberti et al. 2017</xref>).</p></tp:treatment-sec><tp:treatment-sec><!--Section generated to contain objects referenced in tp:taxon-treatment.--><fig id="F9953298" position="float" orientation="portrait"><object-id xmlns:xlink="http://www.w3.org/1999/xlink" content-type="arpha" xlink:type="simple">9944299B-7ED8-503F-9655-A552AC447EFD</object-id><object-id xmlns:xlink="http://www.w3.org/1999/xlink" content-type="doi" xlink:type="simple">10.3897/BDJ.11.e108636.figure1</object-id><label>Figure 1.</label><caption><p><bold>Figure 1. A-C</bold> <italic><tp:taxon-name><tp:taxon-name-part taxon-name-part-type="genus" reg="Panimerus">Panimerus</tp:taxon-name-part><tp:taxon-name-part taxon-name-part-type="species" reg="albifacies">albifacies</tp:taxon-name-part></tp:taxon-name></italic> female: <bold>A</bold>. Genitalia, <bold>B</bold>. Subgenital plate, <bold>C.</bold> Genital chamber. <bold>D-F</bold> <italic><tp:taxon-name><tp:taxon-name-part taxon-name-part-type="genus" reg="Panimerus">Panimerus</tp:taxon-name-part><tp:taxon-name-part taxon-name-part-type="species" reg="goetghebueri">goetghebueri</tp:taxon-name-part></tp:taxon-name></italic> female: <bold>D.</bold> Genitalia, <bold>E.</bold> Subgenital plate, <bold>F.</bold> Genital chamber. All scale bars equal 0.10 millimetres.</p></caption><graphic xmlns:xlink="http://www.w3.org/1999/xlink" xlink:href="bdj-11-e108636-g001.jpg" position="float" id="oo_868379.jpg" orientation="portrait" xlink:type="simple"><uri content-type="original_file" xlink:type="simple">https://binary.pensoft.net/fig/868379</uri></graphic></fig></tp:treatment-sec><ref-list><ref id="B9946623"><element-citation xmlns:xlink="http://www.w3.org/1999/xlink" publication-type="article" xlink:type="simple"><person-group person-group-type="author"><name name-style="western"><surname>Tonnoir</surname><given-names>A. L.</given-names></name></person-group><year>1919</year><article-title>Contribution à l'étude des <tp:taxon-name><tp:taxon-name-part taxon-name-part-type="family">Psychodidae</tp:taxon-name-part></tp:taxon-name> de Belgique I.</article-title><source>Bulletin et Annales de la Société Entomologique de Belgique</source><volume>59</volume><fpage>8</fpage><lpage>17</lpage></element-citation></ref><ref id="B9946696"><element-citation xmlns:xlink="http://www.w3.org/1999/xlink" publication-type="article" xlink:type="simple"><person-group person-group-type="author"><name name-style="western"><surname>Freeman</surname><given-names>P.</given-names></name></person-group><year>1950</year><article-title>British <tp:taxon-name><tp:taxon-name-part taxon-name-part-type="family">Psychodidae</tp:taxon-name-part></tp:taxon-name></article-title><source>Handbooks for the Identification of British Insects</source><volume>9</volume><issue>2</issue><fpage>77</fpage><lpage>96</lpage></element-citation></ref><ref id="B9947045"><element-citation xmlns:xlink="http://www.w3.org/1999/xlink" publication-type="article" xlink:type="simple"><person-group person-group-type="author"><name name-style="western"><surname>Withers</surname><given-names>P.</given-names></name></person-group><year>1989</year><article-title>Moth flies. <tp:taxon-name><tp:taxon-name-part taxon-name-part-type="order">Diptera</tp:taxon-name-part></tp:taxon-name>: <tp:taxon-name><tp:taxon-name-part taxon-name-part-type="family">Psychodidae</tp:taxon-name-part></tp:taxon-name></article-title><source>Dipterists Digest</source><volume>4</volume><fpage>1</fpage><lpage>83</lpage></element-citation></ref><ref id="B9946858"><element-citation xmlns:xlink="http://www.w3.org/1999/xlink" publication-type="chapter" xlink:type="simple"><person-group person-group-type="author"><name name-style="western"><surname>Vaillant</surname><given-names>F.</given-names></name></person-group><year>1972</year><chapter-title>9d. Psychodidae–Psychodinae</chapter-title><person-group person-group-type="editor"><name name-style="western"><surname>Lindner</surname><given-names>E.</given-names></name></person-group><source>Die Fliegen der palaearktischen Region.</source><volume>291</volume><publisher-loc>Sttutgart</publisher-loc><size units="page">63</size></element-citation></ref><ref id="B9947471"><element-citation xmlns:xlink="http://www.w3.org/1999/xlink" publication-type="article" xlink:type="simple"><person-group person-group-type="author"><name name-style="western"><surname>Jezek</surname><given-names>J.</given-names></name></person-group><year>1987</year><article-title>Contribution to the knowledge of <italic><tp:taxon-name><tp:taxon-name-part taxon-name-part-type="genus" reg="Panimerus">Panimerus</tp:taxon-name-part></tp:taxon-name></italic> Eat. (<tp:taxon-name><tp:taxon-name-part taxon-name-part-type="order">Diptera</tp:taxon-name-part></tp:taxon-name>, <tp:taxon-name><tp:taxon-name-part taxon-name-part-type="family">Psychodidae</tp:taxon-name-part></tp:taxon-name>) in Czechoslovakia</article-title><source>Acta Entonmologica Musei Nationalis Prague</source><volume>42</volume><fpage>227</fpage><lpage>24</lpage></element-citation></ref><ref id="B9943861"><element-citation xmlns:xlink="http://www.w3.org/1999/xlink" publication-type="article" xlink:type="simple"><person-group person-group-type="author"><name name-style="western"><surname>Ciliberti</surname><given-names>P.</given-names></name><name name-style="western"><surname>Dek</surname><given-names>N. -J.</given-names></name><name name-style="western"><surname>Kvifte</surname><given-names>G. M.</given-names></name></person-group><year>2017</year><article-title>Three new species of moth flies (<tp:taxon-name><tp:taxon-name-part taxon-name-part-type="order">Diptera</tp:taxon-name-part></tp:taxon-name>: <tp:taxon-name><tp:taxon-name-part taxon-name-part-type="family">Psychodidae</tp:taxon-name-part></tp:taxon-name>) new for The Netherlands</article-title><source>- Entomologische Berichten, Amsterdam</source><volume>77</volume><issue>2</issue><fpage>62</fpage><lpage>65</lpage></element-citation></ref></ref-list></tp:taxon-treatment>
