# Supplementary material for: New records of moth flies (Diptera, Psychodidae) for the Dutch Fauna
Source: Biodivers Data J. 2023 Sep 18;11:e108636. doi: 10.3897/BDJ.11.e108636 (PMC10520726; doi:10.3897/BDJ.11.e108636)
Supplement: XML Treatment for Panimerus maynei [file BDJ.11.e108636-treatment3.xml]

<!DOCTYPE tp:taxon-treatment
  PUBLIC "-//TaxonX//DTD Taxonomic Treatment Publishing DTD v0 20100105//EN" "tax-treatment-NSO.dtd">
<tp:taxon-treatment xmlns:tp="http://www.plazi.org/taxpub"><tp:treatment-meta><mixed-citation publication-type="journal"><person-group><name><surname>Jaume-Schinkel</surname><given-names>Santiago</given-names></name><name><surname>Kvifte</surname><given-names>Gunnar Mikalsen</given-names></name><name><surname>Njunjić</surname><given-names>Iva</given-names></name><name><surname>Schilthuizen</surname><given-names>Menno</given-names></name></person-group><article-title>New records of moth flies (<tp:taxon-name><tp:taxon-name-part taxon-name-part-type="order">Diptera</tp:taxon-name-part></tp:taxon-name>, <tp:taxon-name><tp:taxon-name-part taxon-name-part-type="family">Psychodidae</tp:taxon-name-part></tp:taxon-name>) for the Dutch Fauna</article-title><source>Biodivers Data J</source><day>18</day><month>09</month><year>2023</year><volume>11</volume><pub-id pub-id-type="doi">10.3897/BDJ.11.e108636</pub-id></mixed-citation></tp:treatment-meta><tp:nomenclature><tp:taxon-name>
            <object-id xmlns:xlink="http://www.w3.org/1999/xlink" content-type="arpha" xlink:type="simple">EAAB14B1-AE29-5B1A-AD66-A0F89B3DA75A</object-id>
            <tp:taxon-name-part taxon-name-part-type="genus">Panimerus</tp:taxon-name-part>
            <tp:taxon-name-part taxon-name-part-type="species">maynei</tp:taxon-name-part>
          </tp:taxon-name><tp:taxon-authority>(Tonnoir, 1920)</tp:taxon-authority><tp:nomenclature-citation-list><tp:nomenclature-citation><tp:taxon-name>
                <tp:taxon-name-part taxon-name-part-type="genus" reg="Pericoma">Pericoma</tp:taxon-name-part>
                <tp:taxon-name-part taxon-name-part-type="species" reg="maynei">maynei</tp:taxon-name-part>
              </tp:taxon-name><comment> Tonnoir, 1920. <xref ref-type="bibr" rid="B9947515">Tonnoir (1920)</xref>: 186. TL: Belgium, Ohain, Brabant.</comment></tp:nomenclature-citation><tp:nomenclature-citation><tp:taxon-name>
                <tp:taxon-name-part taxon-name-part-type="genus" reg="Mormia">Mormia</tp:taxon-name-part>
                <tp:taxon-name-part taxon-name-part-type="species" reg="thienemanni">thienemanni</tp:taxon-name-part>
              </tp:taxon-name><comment> Tonnoir: <xref ref-type="bibr" rid="B9947524">Vaillant (1954)</xref>: 91. TL: Algeria, Tala Guilef.</comment></tp:nomenclature-citation><tp:nomenclature-citation><tp:taxon-name>
                <tp:taxon-name-part taxon-name-part-type="genus" reg="Telmatoscopus">Telmatoscopus</tp:taxon-name-part>
                <tp:taxon-name-part taxon-name-part-type="species" reg="maynei">maynei</tp:taxon-name-part>
              </tp:taxon-name><comment> Tonnoir: <xref ref-type="bibr" rid="B9947506">Nielsen (1961)</xref>: 140.</comment></tp:nomenclature-citation><tp:nomenclature-citation><tp:taxon-name><tp:taxon-name-part taxon-name-part-type="genus" reg="Panimerus">Panimerus</tp:taxon-name-part> (<tp:taxon-name-part taxon-name-part-type="subgenus" reg="Panimerus">Panimerus</tp:taxon-name-part>) <tp:taxon-name-part taxon-name-part-type="species" reg="maynei">maynei</tp:taxon-name-part></tp:taxon-name><comment> Tonnoir: <xref ref-type="bibr" rid="B9946858">Vaillant (1972)</xref>: 72.</comment></tp:nomenclature-citation></tp:nomenclature-citation-list></tp:nomenclature><tp:treatment-sec sec-type="Description"><title>Description</title><sec sec-type="Examined material"><title>Examined material</title><p>1 ♂. The Netherlands, Amsterdam, Vondelpark <named-content xmlns:xlink="http://www.w3.org/1999/xlink" content-type="dwc:verbatimCoordinates" xlink:type="simple">52.3578°N, 4.867°E</named-content>. 13.VI.2019-12.VI.2019. Leg. Van der Meer, Marrit. ZFMK-TIS-2638072 (<ext-link xmlns:xlink="http://www.w3.org/1999/xlink" ext-link-type="uri" xlink:href="https://www.ncbi.nlm.nih.gov/nuccore/OR139009" xlink:type="simple">OR139009</ext-link>) [TXEX]. 1 ♂ same data except for 21.VI.2019-25.VI.2019. ZFMK-TIS-2638090 (<ext-link xmlns:xlink="http://www.w3.org/1999/xlink" ext-link-type="uri" xlink:href="https://www.ncbi.nlm.nih.gov/nuccore/OR139001" xlink:type="simple">OR139001</ext-link>) [ZFMK].</p></sec><sec sec-type="Diagnosis"><title>Diagnosis</title><p>Females of <italic><tp:taxon-name><tp:taxon-name-part taxon-name-part-type="genus" reg="Panimerus">P.</tp:taxon-name-part><tp:taxon-name-part taxon-name-part-type="species" reg="maynei">maynei</tp:taxon-name-part></tp:taxon-name></italic> are unknown. Males can be easily differentiated from other species in <italic><tp:taxon-name><tp:taxon-name-part taxon-name-part-type="genus" reg="Panimerus">Panimerus</tp:taxon-name-part></tp:taxon-name></italic> by having more than 30 tenacula on the surstyli (less than 20 in other species), the distribution of the tenacula being scattered in the whole surface of the surstyli (other species in the genus have the tenacula restricted to the apex of the surstyli).</p></sec><sec sec-type="Genetics"><title>Genetics</title><p>Two specimens were successfully sequenced: ZFMK-TIS-2638072 (<ext-link xmlns:xlink="http://www.w3.org/1999/xlink" ext-link-type="uri" xlink:href="https://www.ncbi.nlm.nih.gov/nuccore/OR139009" xlink:type="simple">OR139009</ext-link>) and ZFMK-TIS-2638090 (<ext-link xmlns:xlink="http://www.w3.org/1999/xlink" ext-link-type="uri" xlink:href="https://www.ncbi.nlm.nih.gov/nuccore/OR139001" xlink:type="simple">OR139001</ext-link>). Both obtained sequences are identical.</p></sec></tp:treatment-sec><tp:treatment-sec sec-type="Distribution"><title>Distribution</title><p>Belgium, Czech Republic, Denmark, France, Germany, Ireland, The Netherlands (this publication, new record) and the UK. (<xref ref-type="bibr" rid="B9946858">Vaillant 1972</xref>, <xref ref-type="bibr" rid="B9947045">Withers 1989</xref>, <xref ref-type="bibr" rid="B9947533">Vaillant and Withers 1992</xref>).</p></tp:treatment-sec><ref-list><ref id="B9947515"><element-citation xmlns:xlink="http://www.w3.org/1999/xlink" publication-type="article" xlink:type="simple"><person-group person-group-type="author"><name name-style="western"><surname>Tonnoir</surname><given-names>A. L.</given-names></name></person-group><year>1920</year><article-title>Contribution à l'étude des <tp:taxon-name><tp:taxon-name-part taxon-name-part-type="family">Psychodidae</tp:taxon-name-part></tp:taxon-name> des Belgique (Troisième note</article-title><source>Bulletin et Annales de la Société Entomologique de Belgique</source><volume>60</volume><fpage>180</fpage><lpage>187</lpage></element-citation></ref><ref id="B9947524"><element-citation xmlns:xlink="http://www.w3.org/1999/xlink" publication-type="article" xlink:type="simple"><person-group person-group-type="author"><name name-style="western"><surname>Vaillant</surname><given-names>F.</given-names></name></person-group><year>1954</year><article-title>Trois nouveaux <tp:taxon-name><tp:taxon-name-part taxon-name-part-type="family">Psychodidae</tp:taxon-name-part></tp:taxon-name> (Diptères) d'Algerie</article-title><source>Bulletin de la Société d’Histoire Naturelle de l’Afrique du Nord</source><volume>5</volume><fpage>89</fpage><lpage>94</lpage></element-citation></ref><ref id="B9947506"><element-citation xmlns:xlink="http://www.w3.org/1999/xlink" publication-type="article" xlink:type="simple"><person-group person-group-type="author"><name name-style="western"><surname>Nielsen</surname><given-names>B. O.</given-names></name></person-group><year>1961</year><article-title>Studies on the Danish <tp:taxon-name><tp:taxon-name-part taxon-name-part-type="family">Psychodidae</tp:taxon-name-part></tp:taxon-name> (<tp:taxon-name><tp:taxon-name-part taxon-name-part-type="order">Diptera</tp:taxon-name-part></tp:taxon-name> <tp:taxon-name><tp:taxon-name-part taxon-name-part-type="suborder">Nematocera</tp:taxon-name-part></tp:taxon-name>)</article-title><source>Entomologiske Meddelelser</source><volume>31</volume><fpage>127</fpage><lpage>152</lpage></element-citation></ref><ref id="B9946858"><element-citation xmlns:xlink="http://www.w3.org/1999/xlink" publication-type="chapter" xlink:type="simple"><person-group person-group-type="author"><name name-style="western"><surname>Vaillant</surname><given-names>F.</given-names></name></person-group><year>1972</year><chapter-title>9d. Psychodidae–Psychodinae</chapter-title><person-group person-group-type="editor"><name name-style="western"><surname>Lindner</surname><given-names>E.</given-names></name></person-group><source>Die Fliegen der palaearktischen Region.</source><volume>291</volume><publisher-loc>Sttutgart</publisher-loc><size units="page">63</size></element-citation></ref><ref id="B9947045"><element-citation xmlns:xlink="http://www.w3.org/1999/xlink" publication-type="article" xlink:type="simple"><person-group person-group-type="author"><name name-style="western"><surname>Withers</surname><given-names>P.</given-names></name></person-group><year>1989</year><article-title>Moth flies. <tp:taxon-name><tp:taxon-name-part taxon-name-part-type="order">Diptera</tp:taxon-name-part></tp:taxon-name>: <tp:taxon-name><tp:taxon-name-part taxon-name-part-type="family">Psychodidae</tp:taxon-name-part></tp:taxon-name></article-title><source>Dipterists Digest</source><volume>4</volume><fpage>1</fpage><lpage>83</lpage></element-citation></ref><ref id="B9947533"><element-citation xmlns:xlink="http://www.w3.org/1999/xlink" publication-type="article" xlink:type="simple"><person-group person-group-type="author"><name name-style="western"><surname>Vaillant</surname><given-names>F.</given-names></name><name name-style="western"><surname>Withers</surname><given-names>P.</given-names></name></person-group><year>1992</year><article-title><italic><tp:taxon-name><tp:taxon-name-part taxon-name-part-type="genus" reg="Panimerus">Panimerus</tp:taxon-name-part><tp:taxon-name-part taxon-name-part-type="species" reg="goodi">goodi</tp:taxon-name-part></tp:taxon-name></italic> sp. n. from Ireland, with as description of other members of the <tp:taxon-name><tp:taxon-name-part taxon-name-part-type="genus" reg="Panimerus"/><tp:taxon-name-part taxon-name-part-type="species" reg="maynei">maynei</tp:taxon-name-part></tp:taxon-name> complex (<tp:taxon-name><tp:taxon-name-part taxon-name-part-type="order">Diptera</tp:taxon-name-part></tp:taxon-name>: <tp:taxon-name><tp:taxon-name-part taxon-name-part-type="family">Psychodidae</tp:taxon-name-part></tp:taxon-name></article-title><source>Irish Naturalist's Journal</source><volume>24</volume><issue>1</issue><fpage>27</fpage><lpage>28</lpage></element-citation></ref></ref-list></tp:taxon-treatment>
