# Supplementary material for: New records of moth flies (Diptera, Psychodidae) for the Dutch Fauna
Source: Biodivers Data J. 2023 Sep 18;11:e108636. doi: 10.3897/BDJ.11.e108636 (PMC10520726; doi:10.3897/BDJ.11.e108636)
Supplement: XML Treatment for Panimerus notabilis [file BDJ.11.e108636-treatment4.xml]

<!DOCTYPE tp:taxon-treatment
  PUBLIC "-//TaxonX//DTD Taxonomic Treatment Publishing DTD v0 20100105//EN" "tax-treatment-NSO.dtd">
<tp:taxon-treatment xmlns:tp="http://www.plazi.org/taxpub"><tp:treatment-meta><mixed-citation publication-type="journal"><person-group><name><surname>Jaume-Schinkel</surname><given-names>Santiago</given-names></name><name><surname>Kvifte</surname><given-names>Gunnar Mikalsen</given-names></name><name><surname>Njunjić</surname><given-names>Iva</given-names></name><name><surname>Schilthuizen</surname><given-names>Menno</given-names></name></person-group><article-title>New records of moth flies (<tp:taxon-name><tp:taxon-name-part taxon-name-part-type="order">Diptera</tp:taxon-name-part></tp:taxon-name>, <tp:taxon-name><tp:taxon-name-part taxon-name-part-type="family">Psychodidae</tp:taxon-name-part></tp:taxon-name>) for the Dutch Fauna</article-title><source>Biodivers Data J</source><day>18</day><month>09</month><year>2023</year><volume>11</volume><pub-id pub-id-type="doi">10.3897/BDJ.11.e108636</pub-id></mixed-citation></tp:treatment-meta><tp:nomenclature><tp:taxon-name>
            <object-id xmlns:xlink="http://www.w3.org/1999/xlink" content-type="arpha" xlink:type="simple">476BBC5F-943E-55AD-81D6-94F915FA4216</object-id>
            <tp:taxon-name-part taxon-name-part-type="genus">Panimerus</tp:taxon-name-part>
            <tp:taxon-name-part taxon-name-part-type="species">notabilis</tp:taxon-name-part>
          </tp:taxon-name><tp:taxon-authority>(Eaton, 1893)</tp:taxon-authority><tp:nomenclature-citation-list><tp:nomenclature-citation><tp:taxon-name>
                <tp:taxon-name-part taxon-name-part-type="genus" reg="Pericoma">Pericoma</tp:taxon-name-part>
                <tp:taxon-name-part taxon-name-part-type="species" reg="notabilis">notabilis</tp:taxon-name-part>
              </tp:taxon-name><comment> Eaton, 1893. <xref ref-type="bibr" rid="B9949054">Eaton (1893)</xref>: 126. TL. Great Britain.</comment></tp:nomenclature-citation><tp:nomenclature-citation><tp:taxon-name>
                <tp:taxon-name-part taxon-name-part-type="genus" reg="Telmatoscopus">Telmatoscopus</tp:taxon-name-part>
                <tp:taxon-name-part taxon-name-part-type="species" reg="notabilis">notabilis</tp:taxon-name-part>
              </tp:taxon-name><comment> Eaton: <xref ref-type="bibr" rid="B9946623">Tonnoir (1919)</xref>: 12; <xref ref-type="bibr" rid="B9946696">Freeman (1950)</xref>: 86, <xref ref-type="bibr" rid="B9946810">Duckhouse (1962)</xref>: 418, <xref ref-type="bibr" rid="B9947045">Withers (1989)</xref>: 32.</comment></tp:nomenclature-citation><tp:nomenclature-citation><tp:taxon-name><tp:taxon-name-part taxon-name-part-type="genus" reg="Telmatoscopus">Telmatoscopus</tp:taxon-name-part> (<tp:taxon-name-part taxon-name-part-type="subgenus" reg="Panimerus">Panimerus</tp:taxon-name-part>) <tp:taxon-name-part taxon-name-part-type="species" reg="notabilis">notabilis</tp:taxon-name-part></tp:taxon-name><comment> Eaton: <italic><xref ref-type="bibr" rid="B9947072">Tonnoir (1940)</xref></italic>: 28, <xref ref-type="bibr" rid="B9946737">Jung (1956)</xref>: 179.</comment></tp:nomenclature-citation><tp:nomenclature-citation><tp:taxon-name><tp:taxon-name-part taxon-name-part-type="genus" reg="Panimerus">Panimerus</tp:taxon-name-part> (<tp:taxon-name-part taxon-name-part-type="subgenus" reg="Panimerus">Panimerus</tp:taxon-name-part>) <tp:taxon-name-part taxon-name-part-type="species" reg="notabilis">notabilis</tp:taxon-name-part></tp:taxon-name><comment> Eaton: <xref ref-type="bibr" rid="B9946858">Vaillant (1972)</xref>: 68.</comment></tp:nomenclature-citation><tp:nomenclature-citation><tp:taxon-name>
                <tp:taxon-name-part taxon-name-part-type="genus" reg="Panimerus">Panimerus</tp:taxon-name-part>
                <tp:taxon-name-part taxon-name-part-type="species" reg="notabilis">notabilis</tp:taxon-name-part>
              </tp:taxon-name><comment> Eaton: <xref ref-type="bibr" rid="B9944035">Krek (1972)</xref>: 184, <xref ref-type="bibr" rid="B9954734">Wagner (1979)</xref>: 42, <xref ref-type="bibr" rid="B9949085">Ježek (1982)</xref>: 52, <xref ref-type="bibr" rid="B9949104">Ježek (1984)</xref>: 165, <xref ref-type="bibr" rid="B9947471">Jezek (1987)</xref>: 237. (See <xref ref-type="bibr" rid="B9947471">Jezek (1987)</xref> for a complete taxonomic history).</comment></tp:nomenclature-citation></tp:nomenclature-citation-list></tp:nomenclature><tp:treatment-sec sec-type="Description"><title>Description</title><sec sec-type="Examined material"><title>Examined material</title><p>1 ♂ The Netherlands, Amsterdam, Vondelpark <named-content xmlns:xlink="http://www.w3.org/1999/xlink" content-type="dwc:verbatimCoordinates" xlink:type="simple">52.3578°N, 4.8671°E</named-content>. 03.VI.2019-12.VI.2019. Leg. Van der Meer, Marrit ZFMK-TIS-2638082 (<ext-link xmlns:xlink="http://www.w3.org/1999/xlink" ext-link-type="uri" xlink:href="https://www.ncbi.nlm.nih.gov/nuccore/OR139012" xlink:type="simple">OR139012</ext-link>) [TXEX]. 1 ♂ same data as preceding, except for 12.VII.2019-19.VII.2019, ZFMK-TIS-2638117 (<ext-link xmlns:xlink="http://www.w3.org/1999/xlink" ext-link-type="uri" xlink:href="https://www.ncbi.nlm.nih.gov/nuccore/OR139000" xlink:type="simple">OR139000</ext-link>) [ZFMK].</p></sec><sec sec-type="Diagnosis"><title>Diagnosis</title><p>Females of <italic><tp:taxon-name><tp:taxon-name-part taxon-name-part-type="genus" reg="Panimerus">P.</tp:taxon-name-part><tp:taxon-name-part taxon-name-part-type="species" reg="notabilis">notabilis</tp:taxon-name-part></tp:taxon-name></italic> are unknown. Males can be easily differentiated from all the males of the genus <italic><tp:taxon-name><tp:taxon-name-part taxon-name-part-type="genus" reg="Panimerus">Panimerus</tp:taxon-name-part></tp:taxon-name></italic> by having nine apical tenacula in the surstyli (8, 9 or more than 20 in other species), the ejaculatory apodeme with rounded lateral lobes and is concave anteriorly (<xref ref-type="bibr" rid="B9946858">Vaillant 1972</xref>: plate IX) and by the shape of the aedeagal complex (as in <xref ref-type="bibr" rid="B9947045">Withers (1989)</xref>: fig. 96).</p></sec><sec sec-type="Genetics"><title>Genetics</title><p>Two specimens were successfully sequenced: ZFMK-TIS-2638117 (<ext-link xmlns:xlink="http://www.w3.org/1999/xlink" ext-link-type="uri" xlink:href="https://www.ncbi.nlm.nih.gov/nuccore/OR139000" xlink:type="simple">OR139000</ext-link>) and ZFMK-TIS-2638082 (<ext-link xmlns:xlink="http://www.w3.org/1999/xlink" ext-link-type="uri" xlink:href="https://www.ncbi.nlm.nih.gov/nuccore/OR139012" xlink:type="simple">OR139012</ext-link>), these barcodes corresponding to the first barcodes of the species. The maximum intraspecific uncorrected pairwise distance for COI sequences was 0%.</p></sec></tp:treatment-sec><tp:treatment-sec sec-type="Distribution"><title>Distribution</title><p>Belgium, Croatia, Finland, France, Germany, Hungary, Iran, Ireland, Italy, Poland, Romania, The Netherlands and Turkey (<xref ref-type="bibr" rid="B9943985">Ježek and Omelková 2012</xref>, <xref ref-type="bibr" rid="B9944003">Ježek et al. 2018</xref>, <xref ref-type="bibr" rid="B9944220">Wagner 2013</xref>, <xref ref-type="bibr" rid="B9944250">Wagner et al. 2013</xref>, <xref ref-type="bibr" rid="B9944091">Kvifte et al. 2013</xref>).</p></tp:treatment-sec><ref-list><ref id="B9949054"><element-citation xmlns:xlink="http://www.w3.org/1999/xlink" publication-type="article" xlink:type="simple"><person-group person-group-type="author"><name name-style="western"><surname>Eaton</surname><given-names>A. E.</given-names></name></person-group><year>1893</year><article-title>A synopsis of British <tp:taxon-name><tp:taxon-name-part taxon-name-part-type="family">Psychodidae</tp:taxon-name-part></tp:taxon-name></article-title><source>Entomologist's Monthly Magazine</source><volume>29</volume><issue>4</issue><fpage>120</fpage><lpage>130</lpage><uri xlink:type="simple">https://www.biodiversitylibrary.org/bibliography/8646</uri></element-citation></ref><ref id="B9946623"><element-citation xmlns:xlink="http://www.w3.org/1999/xlink" publication-type="article" xlink:type="simple"><person-group person-group-type="author"><name name-style="western"><surname>Tonnoir</surname><given-names>A. L.</given-names></name></person-group><year>1919</year><article-title>Contribution à l'étude des <tp:taxon-name><tp:taxon-name-part taxon-name-part-type="family">Psychodidae</tp:taxon-name-part></tp:taxon-name> de Belgique I.</article-title><source>Bulletin et Annales de la Société Entomologique de Belgique</source><volume>59</volume><fpage>8</fpage><lpage>17</lpage></element-citation></ref><ref id="B9946696"><element-citation xmlns:xlink="http://www.w3.org/1999/xlink" publication-type="article" xlink:type="simple"><person-group person-group-type="author"><name name-style="western"><surname>Freeman</surname><given-names>P.</given-names></name></person-group><year>1950</year><article-title>British <tp:taxon-name><tp:taxon-name-part taxon-name-part-type="family">Psychodidae</tp:taxon-name-part></tp:taxon-name></article-title><source>Handbooks for the Identification of British Insects</source><volume>9</volume><issue>2</issue><fpage>77</fpage><lpage>96</lpage></element-citation></ref><ref id="B9946810"><element-citation xmlns:xlink="http://www.w3.org/1999/xlink" publication-type="article" xlink:type="simple"><person-group person-group-type="author"><name name-style="western"><surname>Duckhouse</surname><given-names>D. A.</given-names></name></person-group><year>1962</year><article-title>Some British <tp:taxon-name><tp:taxon-name-part taxon-name-part-type="family">Psychodidae</tp:taxon-name-part></tp:taxon-name> (<tp:taxon-name><tp:taxon-name-part taxon-name-part-type="order">Diptera</tp:taxon-name-part></tp:taxon-name>, <tp:taxon-name><tp:taxon-name-part taxon-name-part-type="suborder">Nematocera</tp:taxon-name-part></tp:taxon-name>): Description of species and a discussion on the problem of species pairs</article-title><source>Transactions of the Royal Entomological Society of London</source><volume>114</volume><issue>3</issue><fpage>403</fpage><lpage>436</lpage><pub-id pub-id-type="doi">10.1111/j.1365-2311.1962.tb01072.x</pub-id></element-citation></ref><ref id="B9947045"><element-citation xmlns:xlink="http://www.w3.org/1999/xlink" publication-type="article" xlink:type="simple"><person-group person-group-type="author"><name name-style="western"><surname>Withers</surname><given-names>P.</given-names></name></person-group><year>1989</year><article-title>Moth flies. <tp:taxon-name><tp:taxon-name-part taxon-name-part-type="order">Diptera</tp:taxon-name-part></tp:taxon-name>: <tp:taxon-name><tp:taxon-name-part taxon-name-part-type="family">Psychodidae</tp:taxon-name-part></tp:taxon-name></article-title><source>Dipterists Digest</source><volume>4</volume><fpage>1</fpage><lpage>83</lpage></element-citation></ref><ref id="B9947072"><element-citation xmlns:xlink="http://www.w3.org/1999/xlink" publication-type="article" xlink:type="simple"><person-group person-group-type="author"><name name-style="western"><surname>Tonnoir</surname><given-names>A. L.</given-names></name></person-group><year>1940</year><article-title>A synopsis of the British <tp:taxon-name><tp:taxon-name-part taxon-name-part-type="family">Psychodidae</tp:taxon-name-part></tp:taxon-name> (Dipt.) with descriptions of new species</article-title><source>Transactions of the Society for British Entomology</source><volume>7</volume><fpage>21</fpage><lpage>64</lpage></element-citation></ref><ref id="B9946737"><element-citation xmlns:xlink="http://www.w3.org/1999/xlink" publication-type="article" xlink:type="simple"><person-group person-group-type="author"><name name-style="western"><surname>Jung</surname><given-names>H. F.</given-names></name></person-group><year>1956</year><article-title>Beiträge zur Biologie, Morphologie und Systematik der Europäischen Psychodiden (<tp:taxon-name><tp:taxon-name-part taxon-name-part-type="order">Diptera</tp:taxon-name-part></tp:taxon-name></article-title><source>Deutsche entomologische Zeitschrift (Berlin), N.F</source><volume>3</volume><fpage>97</fpage><lpage>257</lpage></element-citation></ref><ref id="B9946858"><element-citation xmlns:xlink="http://www.w3.org/1999/xlink" publication-type="chapter" xlink:type="simple"><person-group person-group-type="author"><name name-style="western"><surname>Vaillant</surname><given-names>F.</given-names></name></person-group><year>1972</year><chapter-title>9d. Psychodidae–Psychodinae</chapter-title><person-group person-group-type="editor"><name name-style="western"><surname>Lindner</surname><given-names>E.</given-names></name></person-group><source>Die Fliegen der palaearktischen Region.</source><volume>291</volume><publisher-loc>Sttutgart</publisher-loc><size units="page">63</size></element-citation></ref><ref id="B9944035"><element-citation xmlns:xlink="http://www.w3.org/1999/xlink" publication-type="article" xlink:type="simple"><person-group person-group-type="author"><name name-style="western"><surname>Krek</surname><given-names>S.</given-names></name></person-group><year>1972</year><article-title>Nouvelle Contribution A l'Étude des <tp:taxon-name><tp:taxon-name-part taxon-name-part-type="tribe">Telmatoscopini</tp:taxon-name-part></tp:taxon-name> de la Bosnie (<tp:taxon-name><tp:taxon-name-part taxon-name-part-type="order">Diptera</tp:taxon-name-part></tp:taxon-name> <tp:taxon-name><tp:taxon-name-part taxon-name-part-type="family">Psychodidae</tp:taxon-name-part></tp:taxon-name> <tp:taxon-name><tp:taxon-name-part taxon-name-part-type="subfamily">Psychodinae</tp:taxon-name-part></tp:taxon-name>)</article-title><source>Annales de la Société Entomologique de France (NS)</source><volume>8</volume><issue>1</issue><fpage>239</fpage><lpage>251</lpage><pub-id pub-id-type="doi">10.1080/21686351.1972.12278933</pub-id></element-citation></ref><ref id="B9954734"><element-citation xmlns:xlink="http://www.w3.org/1999/xlink" publication-type="article" xlink:type="simple"><person-group person-group-type="author"><name name-style="western"><surname>Wagner</surname><given-names>R.</given-names></name></person-group><year>1979</year><article-title>Psychodidenstudien im Schlitzerland. - Schlitzer produktionsbiologische Studien (26)</article-title><source>
            <ext-link ext-link-type="uri" xlink:href="https://speciation.net/Database/Journals/Archiv-fuer-Hydrobiologie-;i2370" xlink:type="simple">Archiv für Hydrobiologie</ext-link>
          </source><volume>Suppl. 57</volume><fpage>38</fpage><lpage>88</lpage></element-citation></ref><ref id="B9949085"><element-citation xmlns:xlink="http://www.w3.org/1999/xlink" publication-type="article" xlink:type="simple"><person-group person-group-type="author"><name name-style="western"><surname>Ježek</surname><given-names>J.</given-names></name></person-group><year>1982</year><article-title>Some new faunistic records of <tp:taxon-name><tp:taxon-name-part taxon-name-part-type="family">Psychodidae</tp:taxon-name-part></tp:taxon-name> (<tp:taxon-name><tp:taxon-name-part taxon-name-part-type="order">Diptera</tp:taxon-name-part></tp:taxon-name>) of Bohemian Karst</article-title><source>Dipterologica bohemoslovaca</source><volume>3</volume><fpage>57</fpage><lpage>60</lpage></element-citation></ref><ref id="B9949104"><element-citation xmlns:xlink="http://www.w3.org/1999/xlink" publication-type="article" xlink:type="simple"><person-group person-group-type="author"><name name-style="western"><surname>Ježek</surname><given-names>J.</given-names></name></person-group><year>1984</year><article-title>Nomenclatorical changes of some higher taxa of Palaearctic <tp:taxon-name><tp:taxon-name-part taxon-name-part-type="subfamily">Psychodinae</tp:taxon-name-part></tp:taxon-name> (<tp:taxon-name><tp:taxon-name-part taxon-name-part-type="order">Diptera</tp:taxon-name-part></tp:taxon-name>, <tp:taxon-name><tp:taxon-name-part taxon-name-part-type="family">Psychodidae</tp:taxon-name-part></tp:taxon-name></article-title><source>Acta Faunistica Entomologica Musei Nationalis Pragae</source><volume>17</volume><fpage>155</fpage><lpage>8210</lpage></element-citation></ref><ref id="B9947471"><element-citation xmlns:xlink="http://www.w3.org/1999/xlink" publication-type="article" xlink:type="simple"><person-group person-group-type="author"><name name-style="western"><surname>Jezek</surname><given-names>J.</given-names></name></person-group><year>1987</year><article-title>Contribution to the knowledge of <italic><tp:taxon-name><tp:taxon-name-part taxon-name-part-type="genus" reg="Panimerus">Panimerus</tp:taxon-name-part></tp:taxon-name></italic> Eat. (<tp:taxon-name><tp:taxon-name-part taxon-name-part-type="order">Diptera</tp:taxon-name-part></tp:taxon-name>, <tp:taxon-name><tp:taxon-name-part taxon-name-part-type="family">Psychodidae</tp:taxon-name-part></tp:taxon-name>) in Czechoslovakia</article-title><source>Acta Entonmologica Musei Nationalis Prague</source><volume>42</volume><fpage>227</fpage><lpage>24</lpage></element-citation></ref><ref id="B9943985"><element-citation xmlns:xlink="http://www.w3.org/1999/xlink" publication-type="article" xlink:type="simple"><person-group person-group-type="author"><name name-style="western"><surname>Ježek</surname><given-names>J.</given-names></name><name name-style="western"><surname>Omelková</surname><given-names>M.</given-names></name></person-group><year>2012</year><article-title>Moth flies (<tp:taxon-name><tp:taxon-name-part taxon-name-part-type="order">Diptera</tp:taxon-name-part></tp:taxon-name>: <tp:taxon-name><tp:taxon-name-part taxon-name-part-type="family">Psychodidae</tp:taxon-name-part></tp:taxon-name>) of the Bílé Karpaty Protected Landscape Area and Biosphere Reserve (Czech Republic). Species inventories of selected insect groups in the Bílé Karpaty Protected Landscape Area and Biosphere Reserve (Czech Republic).</article-title><source>Acta Musei Moraviae, Scientiae Biologicae (Brno)</source><volume>96</volume><issue>2</issue><fpage>763</fpage><lpage>802</lpage></element-citation></ref><ref id="B9944003"><element-citation xmlns:xlink="http://www.w3.org/1999/xlink" publication-type="article" xlink:type="simple"><person-group person-group-type="author"><name name-style="western"><surname>Ježek</surname><given-names>J.</given-names></name><name name-style="western"><surname>Grootaert</surname><given-names>P.</given-names></name><name name-style="western"><surname>Lock</surname><given-names>K.</given-names></name><name name-style="western"><surname>Manko</surname><given-names>P.</given-names></name><name name-style="western"><surname>Oboňa</surname><given-names>J.</given-names></name></person-group><year>2018</year><article-title>Moth flies (<tp:taxon-name><tp:taxon-name-part taxon-name-part-type="order">Diptera</tp:taxon-name-part></tp:taxon-name>: <tp:taxon-name><tp:taxon-name-part taxon-name-part-type="family">Psychodidae</tp:taxon-name-part></tp:taxon-name>) from the Belgian transition of the Atlantic to the Central European faunal zones.</article-title><source>Biodiversity &amp; Environment</source><volume>10</volume><issue>2</issue><fpage>5</fpage><lpage>17</lpage></element-citation></ref><ref id="B9944220"><element-citation xmlns:xlink="http://www.w3.org/1999/xlink" publication-type="website" xlink:type="simple"><person-group person-group-type="author"><name name-style="western"><surname>Wagner</surname><given-names>R.</given-names></name></person-group><article-title>Fauna Europaea: Psychodidae. In: Jong H de (Ed.) Fauna Europaea: Diptera Nematocera. Fauna Europaea version 2.4.</article-title><uri xlink:type="simple">www.fauna-eu.org</uri><date-in-citation content-type="access-date">2022-10-25T00:00:00+03:00</date-in-citation></element-citation></ref><ref id="B9944250"><element-citation xmlns:xlink="http://www.w3.org/1999/xlink" publication-type="article" xlink:type="simple"><person-group person-group-type="author"><name name-style="western"><surname>Wagner</surname><given-names>R.</given-names></name><name name-style="western"><surname>Koç</surname><given-names>H.</given-names></name><name name-style="western"><surname>Özgül</surname><given-names>O.</given-names></name><name name-style="western"><surname>Tonguç</surname><given-names>A.</given-names></name></person-group><year>2013</year><article-title>New moth flies (<tp:taxon-name><tp:taxon-name-part taxon-name-part-type="order">Diptera</tp:taxon-name-part></tp:taxon-name>: <tp:taxon-name><tp:taxon-name-part taxon-name-part-type="family">Psychodidae</tp:taxon-name-part></tp:taxon-name>: <tp:taxon-name><tp:taxon-name-part taxon-name-part-type="subfamily">Psychodinae</tp:taxon-name-part></tp:taxon-name>) from Turkey.</article-title><source>Zoology in the Middle East</source><volume>59</volume><issue>2</issue><fpage>152</fpage><lpage>167</lpage><pub-id pub-id-type="doi">10.1080/09397140.2013.810880</pub-id></element-citation></ref><ref id="B9944091"><element-citation xmlns:xlink="http://www.w3.org/1999/xlink" publication-type="article" xlink:type="simple"><person-group person-group-type="author"><name name-style="western"><surname>Kvifte</surname><given-names>G. M.</given-names></name><name name-style="western"><surname>Ivković</surname><given-names>M.</given-names></name><name name-style="western"><surname>Klarić</surname><given-names>A.</given-names></name></person-group><year>2013</year><article-title>New records of moth flies (<tp:taxon-name><tp:taxon-name-part taxon-name-part-type="order">Diptera</tp:taxon-name-part></tp:taxon-name>: <tp:taxon-name><tp:taxon-name-part taxon-name-part-type="family">Psychodidae</tp:taxon-name-part></tp:taxon-name>) from Croatia, with the description of <italic><tp:taxon-name><tp:taxon-name-part taxon-name-part-type="genus" reg="Berdeniella">Berdeniella</tp:taxon-name-part><tp:taxon-name-part taxon-name-part-type="species" reg="keroveci">keroveci</tp:taxon-name-part></tp:taxon-name></italic> sp. nov.</article-title><source>Zootaxa</source><volume>3737</volume><issue>1</issue><fpage>57</fpage><lpage>67</lpage><pub-id pub-id-type="doi">10.11646/zootaxa.3737.1.4</pub-id></element-citation></ref></ref-list></tp:taxon-treatment>
