# Supplementary material for: New records of moth flies (Diptera, Psychodidae) for the Dutch Fauna
Source: Biodivers Data J. 2023 Sep 18;11:e108636. doi: 10.3897/BDJ.11.e108636 (PMC10520726; doi:10.3897/BDJ.11.e108636)
Supplement: XML Treatment for Psychoda uniformata [file BDJ.11.e108636-treatment5.xml]

<!DOCTYPE tp:taxon-treatment
  PUBLIC "-//TaxonX//DTD Taxonomic Treatment Publishing DTD v0 20100105//EN" "tax-treatment-NSO.dtd">
<tp:taxon-treatment xmlns:tp="http://www.plazi.org/taxpub"><tp:treatment-meta><mixed-citation publication-type="journal"><person-group><name><surname>Jaume-Schinkel</surname><given-names>Santiago</given-names></name><name><surname>Kvifte</surname><given-names>Gunnar Mikalsen</given-names></name><name><surname>Njunjić</surname><given-names>Iva</given-names></name><name><surname>Schilthuizen</surname><given-names>Menno</given-names></name></person-group><article-title>New records of moth flies (<tp:taxon-name><tp:taxon-name-part taxon-name-part-type="order">Diptera</tp:taxon-name-part></tp:taxon-name>, <tp:taxon-name><tp:taxon-name-part taxon-name-part-type="family">Psychodidae</tp:taxon-name-part></tp:taxon-name>) for the Dutch Fauna</article-title><source>Biodivers Data J</source><day>18</day><month>09</month><year>2023</year><volume>11</volume><pub-id pub-id-type="doi">10.3897/BDJ.11.e108636</pub-id></mixed-citation></tp:treatment-meta><tp:nomenclature><tp:taxon-name>
            <object-id xmlns:xlink="http://www.w3.org/1999/xlink" content-type="arpha" xlink:type="simple">61AA11D3-D1C4-5CBF-9184-06ACA5181162</object-id>
            <tp:taxon-name-part taxon-name-part-type="genus">Psychoda</tp:taxon-name-part>
            <tp:taxon-name-part taxon-name-part-type="species">uniformata</tp:taxon-name-part>
          </tp:taxon-name><tp:taxon-authority>Haseman, 1907</tp:taxon-authority><tp:nomenclature-citation-list><tp:nomenclature-citation><tp:taxon-name>
                <tp:taxon-name-part taxon-name-part-type="genus" reg="Psychoda">Psychoda</tp:taxon-name-part>
                <tp:taxon-name-part taxon-name-part-type="species" reg="uniformata">uniformata</tp:taxon-name-part>
              </tp:taxon-name><comment> Haseman, 1907. <xref ref-type="bibr" rid="B9943920">Haseman (1907)</xref>: 319. TL: USA. Missouri: Columbia.</comment></tp:nomenclature-citation><tp:nomenclature-citation><tp:taxon-name>
                <tp:taxon-name-part taxon-name-part-type="genus" reg="Psychoda">Psychoda</tp:taxon-name-part>
                <tp:taxon-name-part taxon-name-part-type="species" reg="moravica">moravica</tp:taxon-name-part>
              </tp:taxon-name><comment> Vaillant, 1966. <xref ref-type="bibr" rid="B9944276">Vaillant (1966)</xref>: 225. TL: Czech Republic, Praděd (see <xref ref-type="bibr" rid="B9943967">Ježek (1990)</xref>).</comment></tp:nomenclature-citation><tp:nomenclature-citation><tp:taxon-name>
                <tp:taxon-name-part taxon-name-part-type="genus" reg="Psychoda">Psychoda</tp:taxon-name-part>
                <tp:taxon-name-part taxon-name-part-type="species" reg="uniformata">uniformata</tp:taxon-name-part>
              </tp:taxon-name><comment> Haseman: <xref ref-type="bibr" rid="B9943967">Ježek (1990)</xref>: 67.</comment></tp:nomenclature-citation></tp:nomenclature-citation-list></tp:nomenclature><tp:treatment-sec sec-type="Description"><title>Description</title><sec sec-type="Examined material"><title>Examined material</title><p>1 ♀. The Netherlands, Amsterdam, Vondelpark <named-content xmlns:xlink="http://www.w3.org/1999/xlink" content-type="dwc:verbatimCoordinates" xlink:type="simple">52.3578°N, 4.8671°E</named-content>. 27.V.2019-5.VI.2019. Leg. Taxon Expeditions Team. ZFMK-TIS-2638051 (<ext-link xmlns:xlink="http://www.w3.org/1999/xlink" ext-link-type="uri" xlink:href="https://www.ncbi.nlm.nih.gov/nuccore/OR139003" xlink:type="simple">OR139003</ext-link>) [ZFMK]; 1 ♀ same data, except for 3.VI.2019-12.VI.2019. Leg. Van der Meer, Marrit. ZFMK-TIS-2638081 (<ext-link xmlns:xlink="http://www.w3.org/1999/xlink" ext-link-type="uri" xlink:href="https://www.ncbi.nlm.nih.gov/nuccore/OR139015" xlink:type="simple">OR139015</ext-link>) [TXEX].</p></sec></tp:treatment-sec><tp:treatment-sec sec-type="Diagnosis"><title>Diagnosis</title><p>Females of <italic><tp:taxon-name><tp:taxon-name-part taxon-name-part-type="genus" reg="Psychoda">P.</tp:taxon-name-part><tp:taxon-name-part taxon-name-part-type="species" reg="uniformata">uniformata</tp:taxon-name-part></tp:taxon-name></italic> can be differentiated from other <italic><tp:taxon-name><tp:taxon-name-part taxon-name-part-type="genus" reg="Psychoda">Psychoda</tp:taxon-name-part></tp:taxon-name></italic> species by the shape of sternite 8 (subgenital plate) (as in <xref ref-type="bibr" rid="B9943967">Ježek (1990)</xref> fig. 152) and the shape of the genital chamber (as in <xref ref-type="bibr" rid="B9943967">Ježek (1990)</xref> fig. 145).</p><p>Males can be distinguished from other <italic><tp:taxon-name><tp:taxon-name-part taxon-name-part-type="genus" reg="Psychoda">Psychoda</tp:taxon-name-part></tp:taxon-name></italic> species on the following combination of characters: the antennae with 13 flagellomeres; the gonostyli apically pointed, the distiphallus is broadly triangular, narrowing towards apex; a single paramere is present, reaching more than four-fifths length of the distiphallus. <italic><tp:taxon-name><tp:taxon-name-part taxon-name-part-type="genus" reg="Psychoda">Psychoda</tp:taxon-name-part><tp:taxon-name-part taxon-name-part-type="species" reg="uniformata">uniformata</tp:taxon-name-part></tp:taxon-name></italic> is similar to <italic><tp:taxon-name><tp:taxon-name-part taxon-name-part-type="genus" reg="Psychoda">Psychoda</tp:taxon-name-part><tp:taxon-name-part taxon-name-part-type="species" reg="cultella">cultella</tp:taxon-name-part></tp:taxon-name></italic> Salmela, Kvifte &amp; More, 2012 and <italic><tp:taxon-name><tp:taxon-name-part taxon-name-part-type="genus" reg="Psychoda">Psychoda</tp:taxon-name-part><tp:taxon-name-part taxon-name-part-type="species" reg="obscuripennis">obscuripennis</tp:taxon-name-part></tp:taxon-name></italic> Jezek &amp; van Harten, 2005, but they can be differentiated by the following characters: the antennae with 13 flagellomeres (14 in <italic><tp:taxon-name><tp:taxon-name-part taxon-name-part-type="genus" reg="Psychoda">P.</tp:taxon-name-part><tp:taxon-name-part taxon-name-part-type="species" reg="cultella">cultella</tp:taxon-name-part></tp:taxon-name></italic>, 13 in <italic><tp:taxon-name><tp:taxon-name-part taxon-name-part-type="genus" reg="Psychoda">P.</tp:taxon-name-part><tp:taxon-name-part taxon-name-part-type="species" reg="obscuripennis">obscuripennis</tp:taxon-name-part></tp:taxon-name></italic>); the gonostyli are apically pointed (apically pointed in <italic><tp:taxon-name><tp:taxon-name-part taxon-name-part-type="genus" reg="Psychoda">P.</tp:taxon-name-part><tp:taxon-name-part taxon-name-part-type="species" reg="cultella">cultella</tp:taxon-name-part></tp:taxon-name></italic> and club-shaped in <italic><tp:taxon-name><tp:taxon-name-part taxon-name-part-type="genus" reg="Psychoda">P.</tp:taxon-name-part><tp:taxon-name-part taxon-name-part-type="species" reg="obscuripennis">obscuripennis</tp:taxon-name-part></tp:taxon-name></italic>); the distiphallus broadly triangular (distiphallus parallel-sided in both <italic><tp:taxon-name><tp:taxon-name-part taxon-name-part-type="genus" reg="Psychoda">P.</tp:taxon-name-part><tp:taxon-name-part taxon-name-part-type="species" reg="cultella">cultella</tp:taxon-name-part></tp:taxon-name></italic> and <italic><tp:taxon-name><tp:taxon-name-part taxon-name-part-type="genus" reg="Psychoda">P.</tp:taxon-name-part><tp:taxon-name-part taxon-name-part-type="species" reg="obscuripennis">obscuripennis</tp:taxon-name-part></tp:taxon-name></italic>); the paramere reaching more than four-fifths the length of the distiphallus (paramere subequal in length to the distiphallus in <italic><tp:taxon-name><tp:taxon-name-part taxon-name-part-type="genus" reg="Psychoda">P.</tp:taxon-name-part><tp:taxon-name-part taxon-name-part-type="species" reg="cultella">cultella</tp:taxon-name-part></tp:taxon-name></italic>, paramere reaching roughly two-thirds the length of the distiphallus in <italic><tp:taxon-name><tp:taxon-name-part taxon-name-part-type="genus" reg="Psychoda">P.</tp:taxon-name-part><tp:taxon-name-part taxon-name-part-type="species" reg="obscuripennis">obscuripennis</tp:taxon-name-part></tp:taxon-name></italic>) (<xref ref-type="bibr" rid="B9943967">Ježek 1990</xref>, <xref ref-type="bibr" rid="B9943994">Ježek and van Harten 2005</xref>, <xref ref-type="bibr" rid="B9944164">Salmela et al. 2012</xref>).</p><sec sec-type="Genetics"><title>Genetics</title><p>Two specimens were successfully sequenced: ZFMK-TIS-2638051 (<ext-link xmlns:xlink="http://www.w3.org/1999/xlink" ext-link-type="uri" xlink:href="https://www.ncbi.nlm.nih.gov/nuccore/OR139003" xlink:type="simple">OR139003</ext-link>) and ZFMK-TIS-2638081 (<ext-link xmlns:xlink="http://www.w3.org/1999/xlink" ext-link-type="uri" xlink:href="https://www.ncbi.nlm.nih.gov/nuccore/OR139015" xlink:type="simple">OR139015</ext-link>). The maximum intraspecific uncorrected pairwise distance for COI sequences was 2.12% or 14 bp.</p></sec></tp:treatment-sec><tp:treatment-sec sec-type="Distribution"><title>Distribution</title><p>Armenia, Austria, Azerbaijan, Czech Republic, Greece, Iran, Israel, Italy, Slovakia, Slovenia, Mongolia, Morocco, The Netherlands (this publication, new record), Poland, Turkey, USA (<xref ref-type="bibr" rid="B9944015">Ježek et al. 2021</xref>, <xref ref-type="bibr" rid="B9943911">Gibernau and Albre 2022</xref>).</p></tp:treatment-sec><ref-list><ref id="B9943920"><element-citation xmlns:xlink="http://www.w3.org/1999/xlink" publication-type="article" xlink:type="simple"><person-group person-group-type="author"><name name-style="western"><surname>Haseman</surname><given-names>L.</given-names></name></person-group><year>1907</year><article-title>A monograph of the North American <tp:taxon-name><tp:taxon-name-part taxon-name-part-type="family">Psychodidae</tp:taxon-name-part></tp:taxon-name> including ten new species and an aquatic psychodid from Florida</article-title><source>Transactions of the American Entomological Society</source><volume>33</volume><fpage>299</fpage><lpage>333</lpage></element-citation></ref><ref id="B9944276"><element-citation xmlns:xlink="http://www.w3.org/1999/xlink" publication-type="article" xlink:type="simple"><person-group person-group-type="author"><name name-style="western"><surname>Vaillant</surname><given-names>F.</given-names></name></person-group><year>1966</year><article-title>Diptères <tp:taxon-name><tp:taxon-name-part taxon-name-part-type="family">Psychodidae</tp:taxon-name-part></tp:taxon-name> de Moravie</article-title><source>Casopis Moravskeho Musea v Brne. Vedy Prirodni.</source><volume>51</volume><fpage>225</fpage><lpage>230</lpage></element-citation></ref><ref id="B9943967"><element-citation xmlns:xlink="http://www.w3.org/1999/xlink" publication-type="article" xlink:type="simple"><person-group person-group-type="author"><name name-style="western"><surname>Ježek</surname><given-names>J.</given-names></name></person-group><year>1990</year><article-title>Redescriptions of nine common palaearctic and holarctic species of <tp:taxon-name><tp:taxon-name-part taxon-name-part-type="tribe">Psychodini</tp:taxon-name-part></tp:taxon-name> End. (<tp:taxon-name><tp:taxon-name-part taxon-name-part-type="order">Diptera</tp:taxon-name-part></tp:taxon-name>: <tp:taxon-name><tp:taxon-name-part taxon-name-part-type="family">Psychodidae</tp:taxon-name-part></tp:taxon-name></article-title><source>Acta Entomologica Musei Nationalis Pragae</source><volume>43</volume><fpage>33</fpage><lpage>83</lpage></element-citation></ref><ref id="B9943994"><element-citation xmlns:xlink="http://www.w3.org/1999/xlink" publication-type="article" xlink:type="simple"><person-group person-group-type="author"><name name-style="western"><surname>Ježek</surname><given-names>J.</given-names></name><name name-style="western"><surname>van Harten</surname><given-names>A.</given-names></name></person-group><year>2005</year><article-title>Further new taxa and little-known species of non-biting moth flies (<tp:taxon-name><tp:taxon-name-part taxon-name-part-type="order">Diptera</tp:taxon-name-part></tp:taxon-name>, <tp:taxon-name><tp:taxon-name-part taxon-name-part-type="family">Psychodidae</tp:taxon-name-part></tp:taxon-name>) from Yemen</article-title><source>Acta Entomologica Musei Nationalis Pragae</source><volume>45</volume><fpage>199</fpage><lpage>220</lpage></element-citation></ref><ref id="B9944164"><element-citation xmlns:xlink="http://www.w3.org/1999/xlink" publication-type="article" xlink:type="simple"><person-group person-group-type="author"><name name-style="western"><surname>Salmela</surname><given-names>J.</given-names></name><name name-style="western"><surname>Kvifte</surname><given-names>G. M.</given-names></name><name name-style="western"><surname>More</surname><given-names>A.</given-names></name></person-group><year>2012</year><article-title>Description of a new <italic><tp:taxon-name><tp:taxon-name-part taxon-name-part-type="genus" reg="Psychoda">Psychoda</tp:taxon-name-part></tp:taxon-name></italic> Latreille species from Fennoscandia (<tp:taxon-name><tp:taxon-name-part taxon-name-part-type="order">Diptera</tp:taxon-name-part></tp:taxon-name>: <tp:taxon-name><tp:taxon-name-part taxon-name-part-type="family">Psychodidae</tp:taxon-name-part></tp:taxon-name></article-title><source>Zootaxa</source><volume>3313</volume><fpage>34</fpage><lpage>43</lpage><pub-id pub-id-type="doi">10.11646/zootaxa.3313.1.4</pub-id></element-citation></ref><ref id="B9944015"><element-citation xmlns:xlink="http://www.w3.org/1999/xlink" publication-type="article" xlink:type="simple"><person-group person-group-type="author"><name name-style="western"><surname>Ježek</surname><given-names>J.</given-names></name><name name-style="western"><surname>Oboňa</surname><given-names>J.</given-names></name><name name-style="western"><surname>Manko</surname><given-names>P.</given-names></name><name name-style="western"><surname>Trýzna</surname><given-names>M.</given-names></name></person-group><year>2021</year><article-title>Moth flies (<tp:taxon-name><tp:taxon-name-part taxon-name-part-type="order">Diptera</tp:taxon-name-part></tp:taxon-name>: <tp:taxon-name><tp:taxon-name-part taxon-name-part-type="family">Psychodidae</tp:taxon-name-part></tp:taxon-name>) of the northern Hercynian Mountains and adjacent localities (Czech Republic).</article-title><source>Acta Musei Silesiae, Scientiae Naturales</source><volume>70</volume><issue>2</issue><fpage>135</fpage><lpage>182</lpage><pub-id pub-id-type="doi">10.2478/cszma-2021-0011</pub-id></element-citation></ref><ref id="B9943911"><element-citation xmlns:xlink="http://www.w3.org/1999/xlink" publication-type="article" xlink:type="simple"><person-group person-group-type="author"><name name-style="western"><surname>Gibernau</surname><given-names>M.</given-names></name><name name-style="western"><surname>Albre</surname><given-names>J.</given-names></name></person-group><year>2022</year><article-title>First insights on the diversity of the genus <italic><tp:taxon-name><tp:taxon-name-part taxon-name-part-type="genus" reg="Psychoda">Psychoda</tp:taxon-name-part></tp:taxon-name></italic> Latreille (<tp:taxon-name><tp:taxon-name-part taxon-name-part-type="order">Diptera</tp:taxon-name-part></tp:taxon-name>: <tp:taxon-name><tp:taxon-name-part taxon-name-part-type="family">Psychodidae</tp:taxon-name-part></tp:taxon-name>) in Corsica using DNA barcoding.</article-title><source>Annales de la Société entomologique de France (NS)</source><volume>58</volume><issue>1</issue><fpage>81</fpage><lpage>91</lpage><pub-id pub-id-type="doi">10.1080/00379271.2022.2037461</pub-id></element-citation></ref></ref-list></tp:taxon-treatment>
